# Supplementary material for: The Effects of Fibrinogen’s Interactions with Its Neuronal Receptors, Intercellular Adhesion Molecule-1 and Cellular Prion Protein
Source: Biomolecules. 2021 Sep 18;11(9):1381. doi: 10.3390/biom11091381 (PMC8464854; doi:10.3390/biom11091381)
Supplement: Supplementary file 1 [file biomolecules-11-01381-s001.zip]

Archive with 1 entries (1 files):
- biomolecules-1348206-supplementary.pdf
